# Supplementary material for: TRPM4 regulates hilar mossy cell loss in temporal lobe epilepsy
Source: BMC Biol. 2023 Apr 26;21:96. doi: 10.1186/s12915-023-01604-3 (PMC10134545; doi:10.1186/s12915-023-01604-3)
Supplement: Supplementary file 4 — Additional file 4. Individual data points. [file 12915_2023_1604_MOESM4_ESM.xlsx]

## Sheet: SupplFig1
	satb1	%	glur2-3	%
satb1-glur23-animal1-01	27/2	92.6	29/1	96.6
satb1-glur23-animal1-02	35/3	91.5	29/2	93.2
satb1-glur23-animal1-03	33/3	91	28/0	100
satb1-glur23-animal2-01	33/1	97	31/0	100
satb1-glur23-animal2-02	40/1	97.5	42/2	95.3
satb1-glur23-animal2-03	32/1	96.9	29/0	100

## Sheet: Figure2
Figure2A			Figure2B			Figure2C			Figure2D						Figure2E
-2.36	-4.15		4.78	5.37		2.8	0.81		WT	depol block		KO	depol block		0.58	0.12	0.3
-1.62	-1.3		4.88	4.99		0.55	0.78		20-03-19-001	yes		19-09-24-014	no		0.95	0.22	0.75
-2.08	-1.5		5.07	5.35		1.56	0.29		20-03-19-004	yes		19-09-25-010	no		1.52	0.41	0.64
-2.81	-8.3		8.34	4.88		1.37	0.37		20-03-19-006	yes		19-10-15-006	no		2.73	0.26	2.39
-1.92	-8.5		6.14	3.35		0.55	0.1		19-09-10-021	yes		19-10-15-026	no		0.79	0.7	1.58
-1.04	-4.64		4.32	4.76		0.17	1.27		19-09-10-025	yes		19-09-11-026	no		2.14	1.16	2.25
-2.35	-2.53		6.15	5.64		0.67	0.14		19-10-09-004	yes		19-10-17-000	yes		1.52	0.44	1.53
-3.88	-2.8		8.46	3.27		1.06	0.18		19-10-10-003	no					0.98	0.22	1.19
-2.62	-3.75		7.55	3.01		1.7	0.005			0.8572			0.166		1.4	0.44	1.32
-2.93	-2.96		3.34	4.42		0.81	0.1
-4.27	-6.53		4.53	3.4		0.42	1.5
-1.28	-3.67		4.57	3.47		2.1	0.52
-2.01	-5.83		6.62	3.29		3.28	0.34
-2.66			5.03	2.36		1.36	0.09
-3.6			2.9	3.7		0.82	0.09
-2.24			2.51	3.41		1.12	0.98
-2.35			3.74	2.51		0.62	1.19
			2.96	5.8		1.52	0.54
			2.78	2.66		3.84	0.23
				3.94		0.4
				2.86
			--

## Sheet: Figure3
Figure3D					Figure3E
99.13	30.35	92.9	40.5		99.6	89.1714	92.9	76.8392
91.54	3.79	98.6	55		97.23	99.6063	98.6	83.4796
109.32	15.65	83.9	55.4		94.62	97.2347	93.9	83.7167
	25.37		52.4			87.037		72.3332
	27.03		68.3			43.3999		60.9496
	52.1		41.7			35.0994		94.626
	5.2		62.8			17.5497		71.8588
	2.1					47.9059
	8.8

## Sheet: Figure4
Figure4D			Figure4E			Figure4F			Figure4G
106	8.33333		9	7		1012	2224		1.481	0.72
64	75		12	4		2930	991		1.343	0.73
49	11.3333		0	0		0	0		0.76	1.37
63	12		0	0		0	0		1.18	0.93
136.5	14.5		8	0		1830	0		0.79	0.32
41.3333	14		13	0		1961	0		1.73	0.94
30	36		4	2		118	52		1.021	0.97
41			0	2		0	98		1.41	0.84
			14	0		3476	0		0.69
			13	0		534	0		0.35

## Sheet: SupplFig4
	theta 6Hz		alpha 15Hz		beta 26 Hz		gamma 50 Hz
wt	ko	wt	ko	wt	ko	wt	ko
75.0041	10.7908	8.22015	3.00688	5.44051	1.62896	1.94047	1.43892
14.5509	91.8069	1.08166	10.8	1.24134	4.0717	0.59532	2.30205
48.765	22.0209	4.08846	2.03675	12.9112	1.04359	1.29988	0.57276
65.1219	21.5278	5.57404	2.48899	2.45196	2.10399	0.34978	1.39924
64.735	19.1463	4.05485	3.32678	1.64981	2.05738	0.35166	1.1844

## Sheet: Figure5
Figure5C					Figure5D					Figure5F					Figure5E
0.82886	0.40443	0.50327	0.56522		45	54	72	24		0.84615	0.66917	0.8	0.88571		6	23	9	7
0.63953	0.49289	0.85	0.5576		32	15	23	31		0.59155	0.44231	0.5082	0.56818		15	11	18	7
0.73718	0.5	0.59551	0.47853		32	51	60	27		0.74603	0.77737	0.76423	0.7		24	27	17	16
0.67788	0.35689	0.86364	0.56612		34	52	7	41		0.67018	0.80702	0.57143	0.86408		34	16	15	12
0.85965	0.38122	--	0.55042		14	36	24	35		0.74107	0.66176	0.64286	0.66667		10	10	14	18
0.59155	0.4965	0.66822	0.30549		22	31	35	41
0.52778	0.46416	0.61801	0.78261		48	49	37	20
0.47945	0.51895	0.71429	0.58402		20	8	14	44
	0.45091	0.39604				41	37
